# Supplementary material for: Comparison of whole genome sequencing performance from fish swabs and fin clips
Source: BMC Res Notes. 2025 Jan 15;18:15. doi: 10.1186/s13104-024-07075-1 (PMC11734550; doi:10.1186/s13104-024-07075-1)
Supplement: Supplementary file 1 — Supplementary material 1. Summary of individual sample notes throughout DNA extraction and WGS sequencing process. [file 13104_2024_7075_MOESM1_ESM.xlsx]

## Sheet: Summary_swabs_vs_fins
DNA isolation						DNA quantification Quantus		DNA quantification Nanodrop							1200 ng for seq in x ul			DNA quantification Quantus after Evaporation		1200 ng for seq in x ul
Species	tissue type	treatment	Isolation_date	eluted in [uL] AE-buffer	internal sample ID	Concentration	Unit	Sample ID	ng/ul	A260	A280	260/280 [1.8]	260/230 [2.0-2.2]	COMMENTS	1200 ng in x µl	action item or yes for seq	remaining volume after evaporation	Concentration	Unit	1200 ng in x µl	action item or yes for seq	Sample ID	aliqout amount for Novogene
Phoxinus sp.	skin swab	Blood&TissueKit_air-stored_noProtK	2024-04-22	100	AM87_skin	1.08	ng/uL	AM87_skin	5.65	0.113	0.045	2.53	0.27		1111.11	discard					discard	AM87_skin
Phoxinus sp.	gill swab	Blood&TissueKit_air-stored_noProtK	2024-04-22	100	AM87_gill	1.02	ng/uL	AM87_gill	9.48	0.19	0.102	1.85	0.32		1176.47	discard					discard	AM87_gill
Phoxinus sp.	skin swab	Blood&TissueKit_air-stored_noProtK	2024-04-22	100	AM88_skin	0.936	ng/uL	AM88_skin	4.86	0.097	0.058	1.68	0.4		1282.05	discard					discard	AM88_skin
Phoxinus sp.	gill swab	Blood&TissueKit_air-stored_noProtK	2024-04-22	100	AM88_gill	6	ng/uL	AM88_gill	18.43	0.369	0.206	1.79	1.19		200	discard					discard	AM88_gill
Phoxinus sp.	skin swab	Blood&TissueKit_air-stored_noProtK	2024-04-22	100	AM89_skin	0.852	ng/uL	AM89_skin	5.25	0.105	0.064	1.63	0.26		1408.45	discard					discard	AM89_skin
Phoxinus sp.	gill swab	Blood&TissueKit_air-stored_noProtK	2024-04-22	100	AM89_gill	11	ng/uL	AM89_gill	23.26	0.465	0.247	1.89	1.34		109.091	evaporate	41 uL	28	ng/uL	42.8571	yes	AM89_gill	all remaining amount
Phoxinus sp.	skin swab	Blood&TissueKit_air-stored_noProtK	2024-04-22	100	AM90_skin	1.63	ng/uL	AM90_skin	5.64	0.113	0.059	1.93	0.67		736.196	discard					discard	AM90_skin
Phoxinus sp.	gill swab	Blood&TissueKit_air-stored_noProtK	2024-04-22	100	AM90_gill	3.56	ng/uL	AM90_gill	8.38	0.168	0.095	1.76	0.88		337.079	discard					discard	AM90_gill
Phoxinus sp.	skin swab	Blood&TissueKit_air-stored_noProtK	2024-04-22	100	AM91_skin	5.2	ng/uL	AM91_skin	12.58	0.252	0.119	2.11	0.41		230.769	discard					discard	AM91_skin
Phoxinus sp.	gill swab	Blood&TissueKit_air-stored_noProtK	2024-04-22	100	AM91_gill	3.41	ng/uL	AM91_gill	10.3	0.206	0.104	1.98	0.68		351.906	discard					discard	AM91_gill
Phoxinus sp.	skin swab	Blood&TissueKit_air-stored_noProtK	2024-04-22	100	AM92_skin	3.4	ng/uL	AM92_skin	7.84	0.157	0.088	1.77	0.85		352.941	discard					discard	AM92_skin
Phoxinus sp.	gill swab	Blood&TissueKit_air-stored_noProtK	2024-04-22	100	AM92_gill	10	ng/uL	AM92_gill	18.29	0.366	0.211	1.74	1.01		120	evaporate	42 uL	27	ng/uL	44.4444	yes	AM92_gill	all remaining amount
Phoxinus sp.	skin swab	Blood&TissueKit_air-stored_noProtK	2024-04-22	100	AM93_skin	2.7	ng/uL	AM93_skin	13.44	0.269	0.186	1.44	0.21		444.444	discard					discard	AM93_skin
Phoxinus sp.	gill swab	Blood&TissueKit_air-stored_noProtK	2024-04-22	100	AM93_gill	2.2	ng/uL	AM93_gill	10.35	0.207	0.116	1.79	0.24		545.455	discard					discard	AM93_gill
Phoxinus sp.	skin swab	Blood&TissueKit_air-stored_noProtK	2024-04-22	100	AM94_skin	15	ng/uL	AM94_skin	25.49	0.51	0.268	1.9	1.64		80	evaporate	41 uL	40	ng/uL	30	yes	AM94_skin	all remaining amount
Phoxinus sp.	gill swab	Blood&TissueKit_air-stored_noProtK	2024-04-22	100	AM94_gill	4.43	ng/uL	AM94_gill	9.33	0.187	0.1	1.87	1.35		270.88	discard					discard	AM94_gill
Phoxinus sp.	skin swab	Blood&TissueKit_air-stored_noProtK	2024-04-22	100	AM95_skin	1.81	ng/uL	AM95_skin	5.99	0.12	0.065	1.86	0.63		662.983	discard					discard	AM95_skin
Phoxinus sp.	gill swab	Blood&TissueKit_air-stored_noProtK	2024-04-22	100	AM95_gill	16	ng/uL	AM95_gill	27.51	0.55	0.301	1.83	1.28		75	evaporate	41 uL	40	ng/uL	30	yes	AM95_gill	all remaining amount
Phoxinus sp.	skin swab	Blood&TissueKit_air-stored_noProtK	2024-04-22	100	AM96_skin	4.73	ng/uL	AM96_skin	10.07	0.201	0.131	1.54	1.19		253.7	discard					discard	AM96_skin
Phoxinus sp.	gill swab	Blood&TissueKit_air-stored_noProtK	2024-04-22	100	AM96_gill	2.99	ng/uL	AM96_gill	8.51	0.17	0.102	1.67	0.8		401.338	discard					discard	AM96_gill
Phoxinus sp.	skin swab	Blood&TissueKit_air-stored_noProtK	2024-04-22	100	AM97_skin	1.65	ng/uL	AM97_skin	4.66	0.093	0.059	1.58	0.48		727.273	discard					discard	AM97_skin
Phoxinus sp.	gill swab	Blood&TissueKit_air-stored_noProtK	2024-04-22	100	AM97_gill	12	ng/uL	AM97_gill	22.12	0.442	0.234	1.89	1.34		100	evaporate	41 uL	29	ng/uL	41.3793	yes	AM97_gill	all remaining amount
Phoxinus sp.	skin swab	Blood&TissueKit_air-stored_noProtK	2024-04-22	100	AM98_skin	9.9	ng/uL	AM98_skin	20.08	0.402	0.24	1.67	1.59		121.212	evaporate	42 uL	27	ng/uL	44.4444	yes	AM98_skin	all remaining amount
Phoxinus sp.	gill swab	Blood&TissueKit_air-stored_noProtK	2024-04-22	100	AM98_gill	8.7	ng/uL	AM98_gill	15.24	0.305	0.151	2.02	0.93		137.931	evaporate	43 uL	21	ng/uL	57.1429	discard	AM98_gill
Phoxinus sp.	skin swab	Blood&TissueKit_air-stored_noProtK	2024-04-22	100	AM99_skin	4.95	ng/uL	AM99_skin	11.21	0.224	0.134	1.68	0.75		242.424	discard					discard	AM99_skin
Phoxinus sp.	gill swab	Blood&TissueKit_air-stored_noProtK	2024-04-22	100	AM99_gill	5.4	ng/uL	AM99_gill	10.24	0.205	0.114	1.8	0.68		222.222	discard					discard	AM99_gill
Phoxinus sp.	skin swab	Blood&TissueKit_air-stored_noProtK	2024-04-22	100	AN00_skin	20	ng/uL	AN00_skin	123.16	2.463	1.628	1.51	0.63		60	evaporate	53 uL	39	ng/uL	30.7692	yes	AN00_skin	all remaining amount
Phoxinus sp.	gill swab	Blood&TissueKit_air-stored_noProtK	2024-04-22	100	AN00_gill	1.11	ng/uL	AN00_gill	6.64	0.133	0.09	1.47	0.29		1081.08	discard					discard	AN00_gill
Phoxinus sp.	skin swab	Blood&TissueKit_air-stored_noProtK	2024-04-22	100	AN01_skin	2.84	ng/uL	AN01_skin	10.01	0.2	0.123	1.62	0.35		422.535	discard					discard	AN01_skin
Phoxinus sp.	gill swab	Blood&TissueKit_air-stored_noProtK	2024-04-22	100	AN01_gill	2.1	ng/uL	AN01_gill	5.31	0.106	0.064	1.66	0.57		571.429	discard					discard	AN01_gill
Phoxinus sp.	skin swab	Blood&TissueKit_air-stored_noProtK	2024-04-22	100	AN02_skin	25	ng/uL	AN02_skin	31.75	0.635	0.359	1.77	0.72		48	evaporate	76 uL	31	ng/uL	38.7097	yes	AN02_skin	55 uL
Phoxinus sp.	gill swab	Blood&TissueKit_air-stored_noProtK	2024-04-22	100	AN02_gill	3.92	ng/uL	AN02_gill	10.33	0.207	0.133	1.56	0.39		306.122	discard					discard	AN02_gill
Phoxinus sp.	skin swab	Blood&TissueKit_air-stored_noProtK	2024-04-22	100	AN03_skin	5.4	ng/uL	AN03_skin	10.02	0.2	0.116	1.73	0.73		222.222	discard					discard	AN03_skin
Phoxinus sp.	gill swab	Blood&TissueKit_air-stored_noProtK	2024-04-22	100	AN03_gill	2.76	ng/uL	AN03_gill	7.99	0.16	0.1	1.59	0.52		434.783	discard					discard	AN03_gill
Phoxinus sp.	skin swab	Blood&TissueKit_air-stored_noProtK	2024-04-22	100	AN04_skin	1.77	ng/uL	AN04_skin	6.37	0.127	0.072	1.77	0.49		677.966	discard					discard	AN04_skin
Phoxinus sp.	gill swab	Blood&TissueKit_air-stored_noProtK	2024-04-22	100	AN04_gill	7	ng/uL	AN04_gill	27.38	0.548	0.378	1.45	0.42		171.429	discard					discard	AN04_gill
Phoxinus sp.	skin swab	Blood&TissueKit_air-stored_noProtK	2024-04-22	100	AN05_skin	14	ng/uL	AN05_skin	23.29	0.466	0.246	1.89	0.53		85.7143	evaporate	40 uL	32	ng/uL	37.5	yes	AN05_skin	all remaining amount
Phoxinus sp.	gill swab	Blood&TissueKit_air-stored_noProtK	2024-04-22	100	AN05_gill	7.1	ng/uL	AN05_gill	13.57	0.271	0.147	1.85	1.02		169.014	evaporate	69 uL	20	ng/uL	60	yes	AN05_gill	all remaining amount
Phoxinus sp.	skin swab	Blood&TissueKit_air-stored_noProtK	2024-04-22	100	AN06_skin	3.66	ng/uL	AN06_skin	46.28	0.926	0.53	1.75	0.37		327.869	discard					discard	AN06_skin
Phoxinus sp.	gill swab	Blood&TissueKit_air-stored_noProtK	2024-04-22	100	AN06_gill	16	ng/uL	AN06_gill	42.38	0.848	0.451	1.88	0.35		75	evaporate	69 uL	35	ng/uL	34.2857	yes	AN06_gill	50 uL
Phoxinus sp.	skin swab	Blood&TissueKit_air-stored_noProtK	2024-04-22	50	AN07_skin	31	ng/uL	AN07_skin	67.5	1.35	0.885	1.53	0.37		38.7097	yes					yes	AN07_skin	50 uL: all remaining
Phoxinus sp.	gill swab	Blood&TissueKit_air-stored_noProtK	2024-04-22	100	AN07_gill	10	ng/uL	AN07_gill	34.8	0.696	0.34	2.05	0.28	cloudy	120	evaporate	69 uL	21	ng/uL	57.1429	yes	AN07_gill	all remaining amount
Phoxinus sp.	skin swab	Blood&TissueKit_air-stored_noProtK	2024-04-22	100	AN08_skin	2.49	ng/uL	AN08_skin	6.21	0.124	0.07	1.77	0.79		481.928	discard					discard	AN08_skin
Phoxinus sp.	gill swab	Blood&TissueKit_air-stored_noProtK	2024-04-22	100	AN08_gill	6.1	ng/uL	AN08_gill	15.94	0.319	0.181	1.76	1.21		196.721	discard					discard	AN08_gill
Phoxinus sp.	skin swab	Blood&TissueKit_air-stored_noProtK	2024-04-22	100	AN09_skin	15	ng/uL	AN09_skin	26.93	0.539	0.299	1.8	1.57		80	evaporate	50 uL	32	ng/uL	37.5	yes	AN09_skin	all remaining amount
Phoxinus sp.	gill swab	Blood&TissueKit_air-stored_noProtK	2024-04-22	100	AN09_gill	5.7	ng/uL	AN09_gill	14.8	0.296	0.163	1.81	1.6		210.526	discard					discard	AN09_gill
Phoxinus sp.	skin swab	Blood&TissueKit_air-stored_noProtK	2024-04-22	100	AN10_skin	34	ng/uL	AN10_skin	46.47	0.929	0.502	1.85	1.51		35.2941	yes					yes	AN10_skin	55 uL
Phoxinus sp.	gill swab	Blood&TissueKit_air-stored_noProtK	2024-04-22	100	AN10_gill	2.71	ng/uL	AN10_gill	6.64	0.133	0.1	1.32	0.36		442.804	discard					discard	AN10_gill
Phoxinus sp.	skin swab	Blood&TissueKit_air-stored_noProtK	2024-04-22	50	AN11_skin	42	ng/uL	AN11_skin	50.41	1.008	0.569	1.77	0.87		28.5714	yes					yes	AN11_skin	36 uL: all remaining
Phoxinus sp.	gill swab	Blood&TissueKit_air-stored_noProtK	2024-04-22	50	AN11_gill	24	ng/uL	AN11_gill	30.24	0.605	0.319	1.89	0.74		50	yes					yes	AN11_gill	50 uL: all remaining
Phoxinus sp.	skin swab	Blood&TissueKit_air-stored_noProtK	2024-04-22	50	AN12_skin	57	ng/uL	AN12_skin	96.89	1.938	1.041	1.86	1.68		21.0526	yes					yes	AN12_skin	40 uL
Phoxinus sp.	gill swab	Blood&TissueKit_air-stored_noProtK	2024-04-22	50	AN12_gill	12	ng/uL	AN12_gill	86.4	1.728	1.021	1.69	0.4		100	evaporate	15 uL	not enough left			discard	AN12_gill
Phoxinus sp.	skin swab	Blood&TissueKit_air-stored_noProtK	2024-04-22	50	AN13_skin	20	ng/uL	AN13_skin	63.89	1.278	0.678	1.88	1.27		60	evaporate	25 uL	73	ng/uL	16.4384	yes	AN13_skin	all remaining amount
Phoxinus sp.	gill swab	Blood&TissueKit_air-stored_noProtK	2024-04-22	50	AN13_gill	15	ng/uL	AN13_gill	21.81	0.436	0.234	1.86	0.44		80	evaporate	12 uL	not enough left			discard	AN13_gill
Phoxinus sp.	skin swab	Blood&TissueKit_air-stored_noProtK	2024-04-22	50	AN14_skin	57	ng/uL	AN14_skin	94.5	1.89	1.112	1.7	0.67		21.0526	yes					yes	AN14_skin	45 uL
Phoxinus sp.	gill swab	Blood&TissueKit_air-stored_noProtK	2024-04-22	50	AN14_gill	17	ng/uL	AN14_gill	21.05	0.421	0.218	1.93	0.49		70.5882	evaporate	12 uL	not enough left			discard	AN14_gill
Phoxinus sp.	skin swab	Blood&TissueKit_air-stored_noProtK	2024-04-22	50	AN15_skin	49	ng/uL	AN15_skin	79.98	1.6	0.899	1.78	0.74		24.4898	yes					yes	AN15_skin	39 uL: all remaining
Phoxinus sp.	gill swab	Blood&TissueKit_air-stored_noProtK	2024-04-22	50	AN15_gill	16	ng/uL	AN15_gill	23.89	0.478	0.253	1.89	0.68		75	evaporate	12 uL	not enough left			discard	AN15_gill
Phoxinus sp.	skin swab	Blood&TissueKit_air-stored_noProtK	2024-04-22	50	AN16_skin	1.87	ng/uL	AN16_skin	5.8	0.116	0.054	2.14	0.19		641.711	discard					discard	AN16_skin
Phoxinus sp.	gill swab	Blood&TissueKit_air-stored_noProtK	2024-04-22	100	AN16_gill	9.7	ng/uL	AN16_gill	15.5	0.31	0.184	1.69	0.34		123.711	evaporate	38 uL	23	ng/uL	52.1739	discard	AN16_gill
Phoxinus sp.	skin swab	Blood&TissueKit_air-stored_noProtK	2024-04-22	100	AN17_skin	72	ng/uL	AN17_skin	211.92	4.238	2.578	1.64	0.54	cloudy	16.6667	yes					yes	AN17_skin	30 uL
Phoxinus sp.	gill swab	Blood&TissueKit_air-stored_noProtK	2024-04-22	100	AN17_gill	4.27	ng/uL	AN17_gill	5.93	0.119	0.049	2.42	0.44		281.03	discard					discard	AN17_gill
Phoxinus sp.	skin swab	Blood&TissueKit_air-stored_noProtK	2024-04-22	100	AN18_skin	15	ng/uL	AN18_skin	17.54	0.351	0.189	1.86	0.49		80	evaporate	39 uL	33	ng/uL	36.3636	yes	AN18_skin	all remaining amount
Phoxinus sp.	gill swab	Blood&TissueKit_air-stored_noProtK	2024-04-22	100	AN18_gill	86	ng/uL	AN18_gill	175.02	3.5	1.947	1.8	0.58	cloudy	13.9535	yes					yes	AN18_gill	30 uL
Phoxinus sp.	skin swab	Blood&TissueKit_air-stored_noProtK	2024-04-22	100	AN19_skin	47	ng/uL	AN19_skin	185.59	3.712	2.158	1.72	0.44	cloudy	25.5319	yes					yes	AN19_skin	50 uL
Phoxinus sp.	gill swab	Blood&TissueKit_air-stored_noProtK	2024-04-22	100	AN19_gill	9.7	ng/uL	AN19_gill	15.05	0.301	0.137	2.2	0.46		123.711	evaporate	40 uL	25	ng/uL	48	discard	AN19_gill
Phoxinus sp.	skin swab	Blood&TissueKit_air-stored_noProtK	2024-04-22	100	AN20_skin	3.63	ng/uL	AN20_skin	9.13	0.183	0.099	1.84	0.25		330.579	discard					discard	AN20_skin
Phoxinus sp.	gill swab	Blood&TissueKit_air-stored_noProtK	2024-04-22	100	AN20_gill	6	ng/uL	AN20_gill	10.12	0.202	0.114	1.78	0.37		200	discard					discard	AN20_gill
Phoxinus sp.	skin swab	Blood&TissueKit_air-stored_noProtK	2024-04-22	100	AN21_skin	47	ng/uL	AN21_skin	99.81	1.996	1.184	1.69	0.69	cloudy	25.5319	yes					yes	AN21_skin	50 uL
Phoxinus sp.	gill swab	Blood&TissueKit_air-stored_noProtK	2024-04-22	100	AN21_gill	6.2	ng/uL	AN21_gill	9.37	0.187	0.112	1.67	0.87		193.548	discard					discard	AN21_gill
Phoxinus sp.	skin swab	Blood&TissueKit_air-stored_noProtK	2024-04-22	100	AN22_skin	4.1	ng/uL	AN22_skin	7.4	0.148	0.086	1.73	0.6		292.683	discard					discard	AN22_skin
Phoxinus sp.	gill swab	Blood&TissueKit_air-stored_noProtK	2024-04-22	100	AN22_gill	9.5	ng/uL	AN22_gill	11.05	0.221	0.13	1.7	0.51		126.316	discard					discard	AN22_gill
Phoxinus sp.	skin swab	Blood&TissueKit_air-stored_noProtK	2024-04-22	100	AN23_skin	80	ng/uL	AN23_skin	107.8	2.156	1.244	1.73	0.7	cloudy	15	yes					yes	AN23_skin	30 uL
Phoxinus sp.	gill swab	Blood&TissueKit_air-stored_noProtK	2024-04-22	100	AN23_gill	27	ng/uL	AN23_gill	30.49	0.61	0.345	1.77	1.35		44.4444	yes					yes	AN23_gill	60 uL
Phoxinus sp.	skin swab	Blood&TissueKit_air-stored_noProtK	2024-04-22	100	AN24_skin	53	ng/uL	AN24_skin	78.67	1.573	0.995	1.58	0.54	cloudy	22.6415	yes					yes	AN24_skin	40 uL
Phoxinus sp.	gill swab	Blood&TissueKit_air-stored_noProtK	2024-04-22	100	AN24_gill	14	ng/uL	AN24_gill	18.86	0.377	0.21	1.8	1.33		85.7143	evaporate	48 uL	30	ng/uL	40	yes	AN24_gill	all remaining amount
Phoxinus sp.	skin swab	Blood&TissueKit_air-stored_noProtK	2024-04-22	100	AN24_skin	22	ng/uL	AN25_skin	59.33	1.187	0.75	1.58	0.43	cloudy	54.5455	evaporate	48 uL	29	ng/uL	41.3793	yes	AN25_skin	all remaining amount
Phoxinus sp.	gill swab	Blood&TissueKit_air-stored_noProtK	2024-04-22	100	AN24_gill	52	ng/uL	AN25_gill	59.22	1.184	0.679	1.74	1.28		23.0769	yes					yes	AN25_gill	40 uL
Phoxinus sp.	fin clip	Blood&TissueKit_EtOH-stored_withProtK	2024-04-25	80	AM87_fin	81	ng/uL	AM87_fin	100.5	2.01	1.06	1.9	2.04		14.8148	yes					yes	AM87_fin	40 uL
Phoxinus sp.	fin clip	Blood&TissueKit_EtOH-stored_withProtK	2024-04-25	80	AM88_fin	73	ng/uL	AM88_fin	98.21	1.964	1.048	1.87	2.21		16.4384	yes					yes	AM88_fin	40 uL
Phoxinus sp.	fin clip	Blood&TissueKit_EtOH-stored_withProtK	2024-04-25	80	AM89_fin	79	ng/uL	AM89_fin	100.36	2.007	1.076	1.87	2.02		15.1899	yes					yes	AM89_fin	40 uL
Phoxinus sp.	fin clip	Blood&TissueKit_EtOH-stored_withProtK	2024-04-25	80	AM90_fin	54	ng/uL	AM90_fin	68.15	1.363	0.707	1.93	1.75		22.2222	yes					yes	AM90_fin	40 uL
Phoxinus sp.	fin clip	Blood&TissueKit_EtOH-stored_withProtK	2024-04-25	80	AM91_fin	93	ng/uL	AM91_fin	116.3	2.326	1.243	1.87	2.12		12.9032	yes					yes	AM91_fin	40 uL
Phoxinus sp.	fin clip	Blood&TissueKit_EtOH-stored_withProtK	2024-04-25	80	AM92_fin	99	ng/uL	AM92_fin	111.12	2.222	1.188	1.87	1.57		12.1212	yes					yes	AM92_fin	40 uL
Phoxinus sp.	fin clip	Blood&TissueKit_EtOH-stored_withProtK	2024-04-25	80	AM93_fin	74	ng/uL	AM93_fin	101.34	2.027	1.084	1.87	2.08		16.2162	yes					yes	AM93_fin	40 uL
Phoxinus sp.	fin clip	Blood&TissueKit_EtOH-stored_withProtK	2024-04-25	80	AM94_fin	46	ng/uL	AM94_fin	62.86	1.257	0.664	1.89	2.31		26.087	yes					yes	AM94_fin	40 uL
Phoxinus sp.	fin clip	Blood&TissueKit_EtOH-stored_withProtK	2024-04-25	80	AM95_fin	89	ng/uL	AM95_fin	105.78	2.116	1.123	1.88	2.31		13.4831	yes					yes	AM95_fin	40 uL
Phoxinus sp.	fin clip	Blood&TissueKit_EtOH-stored_withProtK	2024-04-25	80	AM96_fin	111	ng/uL	AM96_fin	129.24	2.585	1.39	1.86	2.07		10.8108	yes					yes	AM96_fin	40 uL
Phoxinus sp.	fin clip	Blood&TissueKit_EtOH-stored_withProtK	2024-04-25	80	AM97_fin	91	ng/uL	AM97_fin	107	2.14	1.138	1.88	2		13.1868	yes					yes	AM97_fin	40 uL
Phoxinus sp.	fin clip	Blood&TissueKit_EtOH-stored_withProtK	2024-04-25	80	AM98_fin	80	ng/uL	AM98_fin	103.94	2.079	1.128	1.84	2.29		15	yes					yes	AM98_fin	40 uL
Phoxinus sp.	fin clip	Blood&TissueKit_EtOH-stored_withProtK	2024-04-25	80	AM99_fin	78	ng/uL	AM99_fin	85.52	1.71	0.911	1.88	1.56		15.3846	yes					yes	AM99_fin	40 uL
Phoxinus sp.	fin clip	Blood&TissueKit_EtOH-stored_withProtK	2024-04-25	80	AN00_fin	48	ng/uL	AN00_fin	62.45	1.249	0.634	1.97	1.98		25	yes					yes	AN00_fin	40 uL
Phoxinus sp.	fin clip	Blood&TissueKit_EtOH-stored_withProtK	2024-04-25	80	AN01_fin	56	ng/uL	AN01_fin	75.22	1.504	0.801	1.88	2.19		21.4286	yes					yes	AN01_fin	40 uL
Phoxinus sp.	fin clip	Blood&TissueKit_EtOH-stored_withProtK	2024-04-25	80	AN02_fin	76	ng/uL	AN02_fin	92.8	1.856	0.98	1.89	2.04		15.7895	yes					yes	AN02_fin	40 uL
Phoxinus sp.	fin clip	Blood&TissueKit_EtOH-stored_withProtK	2024-04-25	80	AN03_fin	42	ng/uL	AN03_fin	64.08	1.282	0.676	1.9	2.19		28.5714	yes					yes	AN03_fin	40 uL
Phoxinus sp.	fin clip	Blood&TissueKit_EtOH-stored_withProtK	2024-04-25	80	AN04_fin	34	ng/uL	AN04_fin	59.62	1.192	0.63	1.89	1.2	2. portion of AE missed	35.2941	yes					yes	AN04_fin	40 uL; all remaining
Phoxinus sp.	fin clip	Blood&TissueKit_EtOH-stored_withProtK	2024-04-25	80	AN05_fin	23	ng/uL	AN05_fin	37.7	0.754	0.384	1.97	1.39		52.1739	evaporate		49	ng/uL	24.4898	yes	AN05_fin	40 uL
Phoxinus sp.	fin clip	Blood&TissueKit_EtOH-stored_withProtK	2024-04-25	80	AN06_fin	51	ng/uL	AN06_fin	71.25	1.425	0.746	1.91	2.34		23.5294	yes					yes	AN06_fin	40 uL
Phoxinus sp.	fin clip	Blood&TissueKit_EtOH-stored_withProtK	2024-04-25	80	AN07_fin	124	ng/uL	AN07_fin	180.92	3.618	1.948	1.86	1.95	2. portion of AE missed	9.67742	yes					yes	AN07_fin	40 uL; all remaining
Phoxinus sp.	fin clip	Blood&TissueKit_EtOH-stored_withProtK	2024-04-25	80	AN08_fin	55	ng/uL	AN08_fin	69.7	1.394	0.737	1.89	1.74		21.8182	yes					yes	AN08_fin	40 uL
Phoxinus sp.	fin clip	Blood&TissueKit_EtOH-stored_withProtK	2024-04-25	80	AN09_fin	89	ng/uL	AN09_fin	110.84	2.217	1.172	1.89	1.99		13.4831	yes					yes	AN09_fin	40 uL
Phoxinus sp.	fin clip	Blood&TissueKit_EtOH-stored_withProtK	2024-04-25	80	AN10_fin	129	ng/uL	AN10_fin	265.38	5.308	2.85	1.86	2.22		9.30233	yes					yes	AN10_fin	40 uL
Phoxinus sp.	fin clip	Blood&TissueKit_EtOH-stored_withProtK	2024-04-25	80	AN11_fin	127	ng/uL	AN11_fin	198.97	3.979	2.157	1.85	2.17		9.44882	yes					yes	AN11_fin	40 uL
Phoxinus sp.	fin clip	Blood&TissueKit_EtOH-stored_withProtK	2024-04-25	80	AN12_fin	115	ng/uL	AN12_fin	157.34	3.147	1.686	1.87	2.16		10.4348	yes					yes	AN12_fin	40 uL
Phoxinus sp.	fin clip	Blood&TissueKit_EtOH-stored_withProtK	2024-04-25	80	AN13_fin	115	ng/uL	AN13_fin	123.31	2.466	1.333	1.85	1.92		10.4348	yes					yes	AN13_fin	40 uL
Phoxinus sp.	fin clip	Blood&TissueKit_EtOH-stored_withProtK	2024-04-25	80	AN14_fin	66	ng/uL	AN14_fin	75.97	1.519	0.801	1.9	1.68		18.1818	yes					yes	AN14_fin	40 uL
Phoxinus sp.	fin clip	Blood&TissueKit_EtOH-stored_withProtK	2024-04-25	80	AN15_fin	47	ng/uL	AN15_fin	59.48	1.19	0.629	1.89	1.67		25.5319	yes					yes	AN15_fin	40 uL
Phoxinus sp.	fin clip	Blood&TissueKit_EtOH-stored_withProtK	2024-04-25	80	AN16_fin	70	ng/uL	AN16_fin	86.06	1.721	0.915	1.88	1.41		17.1429	yes					yes	AN16_fin	40 uL
Phoxinus sp.	fin clip	Blood&TissueKit_EtOH-stored_withProtK	2024-04-25	80	AN17_fin	92	ng/uL	AN17_fin	114.77	2.295	1.237	1.86	1.98		13.0435	yes					yes	AN17_fin	40 uL
Phoxinus sp.	fin clip	Blood&TissueKit_EtOH-stored_withProtK	2024-04-25	80	AN18_fin	42	ng/uL	AN18_fin	58.98	1.18	0.62	1.9	1.89		28.5714	yes					yes	AN18_fin	40 uL
Phoxinus sp.	fin clip	Blood&TissueKit_EtOH-stored_withProtK	2024-04-25	80	AN19_fin	74	ng/uL	AN19_fin	87.13	1.743	0.929	1.88	1.74		16.2162	yes					yes	AN19_fin	40 uL
Phoxinus sp.	fin clip	Blood&TissueKit_EtOH-stored_withProtK	2024-04-25	80	AN20_fin	81	ng/uL	AN20_fin	99.54	1.991	1.053	1.89	1.7		14.8148	yes					yes	AN20_fin	40 uL
Phoxinus sp.	fin clip	Blood&TissueKit_EtOH-stored_withProtK	2024-04-25	80	AN21_fin	59	ng/uL	AN21_fin	84.94	1.699	0.894	1.9	1.96		20.339	yes					yes	AN21_fin	40 uL
Phoxinus sp.	fin clip	Blood&TissueKit_EtOH-stored_withProtK	2024-04-25	80	AN22_fin	48	ng/uL	AN22_fin	62.41	1.248	0.658	1.9	1.36		25	yes					yes	AN22_fin	40 uL
Phoxinus sp.	fin clip	Blood&TissueKit_EtOH-stored_withProtK	2024-04-25	80	AN23_fin	70	ng/uL	AN23_fin	94.34	1.887	1.013	1.86	2.33		17.1429	yes					yes	AN23_fin	40 uL
Phoxinus sp.	fin clip	Blood&TissueKit_EtOH-stored_withProtK	2024-04-25	80	AN24_fin	40	ng/uL	AN24_fin	56.72	1.134	0.6	1.89	2.04		30	yes					yes	AN24_fin	45 uL
Phoxinus sp.	fin clip	Blood&TissueKit_EtOH-stored_withProtK	2024-04-25	80	AN25_fin	24	ng/uL	AN25_fin	43.47	0.869	0.442	1.97	0.92		50	evaporate		32	ng/uL	37.5	yes	AN25_fin	50 uL; all remaining
Phoxinus sp.	skin swab	Blood&TissueKit_ATL-stored_withProtK	2024-05-01	60	AN26_skin	80	ng/uL	AN26_skin	120.29	2.406	1.295	1.86	1.85	with ProtK	15	yes		accidently pipetted 30 uL skin in fin stock; 18 uL remained, added 7 uL AE buffer			yes	AN26_skin	25 uL mit 71ng/uL
Phoxinus sp.	skin swab	Blood&TissueKit_ATL-stored_withProtK	2024-05-01	60	AN27_skin	95	ng/uL	AN27_skin	173.76	3.475	1.886	1.84	1.97	with ProtK	12.6316	yes		accidently pipetted 30 uL skin in fin stock; 18 uL remained, added 7 uL AE buffer			yes	AN27_skin	25 uL mit 85ng/uL
Phoxinus sp.	skin swab	Blood&TissueKit_ATL-stored_withProtK	2024-05-01	60	AN28_skin	46	ng/uL	AN28_skin	60.84	1.217	0.692	1.76	1.47	with ProtK	26.087	yes		accidently pipetted 40 uL skin in fin stock; 9 uL remained, too little left			discard	AN28_skin
Phoxinus sp.	skin swab	Blood&TissueKit_ATL-stored_withProtK	2024-05-01	60	AN29_skin	99	ng/uL	AN29_skin	147.63	2.953	1.646	1.79	2.03	with ProtK	12.1212	yes					yes	AN29_skin	30 uL
Phoxinus sp.	skin swab	Blood&TissueKit_ATL-stored_withProtK	2024-05-01	60	AN30_skin	48	ng/uL	AN30_skin	66.17	1.323	0.704	1.88	1.6	with ProtK	25	yes					yes	AN30_skin	40 uL
Phoxinus sp.	skin swab	Blood&TissueKit_ATL-stored_noProtK	2024-05-01	60	AN31_skin	4.36	ng/uL	AN31_skin	7.76	0.155	0.107	1.46	0.52	w/o ProtK	275.229	discard					discard	AN31_skin
Phoxinus sp.	skin swab	Blood&TissueKit_ATL-stored_noProtK	2024-05-01	60	AN32_skin	95	ng/uL	AN32_skin	117.22	2.344	1.318	1.78	1.85	w/o ProtK	12.6316	yes					yes	AN32_skin	30 uL
Phoxinus sp.	skin swab	Blood&TissueKit_ATL-stored_noProtK	2024-05-01	60	AN33_skin	63	ng/uL	AN33_skin	72.47	1.449	0.822	1.76	1.79	w/o ProtK	19.0476	yes					yes	AN33_skin	30 uL
Phoxinus sp.	skin swab	Blood&TissueKit_ATL-stored_noProtK	2024-05-01	60	AN34_skin	7.4	ng/uL	AN34_skin	11.1	0.222	0.162	1.37	0.85	w/o ProtK	162.162	discard					discard	AN34_skin
Phoxinus sp.	skin swab	Blood&TissueKit_ATL-stored_noProtK	2024-05-01	60	AN35_skin	9.6	ng/uL	AN35_skin	13.05	0.261	0.174	1.5	1.28	w/o ProtK	125	discard					discard	AN35_skin
Phoxinus sp.	fin clip	Blood&TissueKit_EtOH-stored_withProtK	2024-05-01	80	AN26_fin	30	ng/uL	AN26_fin	34.88	0.698	0.408	1.71	2.02		40	yes		30 uL skin in 80 uL fin			yes	AN26_s_f	45 uL mit 43 ng/uL
Phoxinus sp.	fin clip	Blood&TissueKit_EtOH-stored_withProtK	2024-05-01	80	AN27_fin	44	ng/uL	AN27_fin	48.99	0.98	0.558	1.76	1.98		27.2727	yes		30 uL skin in 80 uL fin			yes	AN27_s_f	45 uL mit 57 ng/uL
Phoxinus sp.	fin clip	Blood&TissueKit_EtOH-stored_withProtK	2024-05-01	80	AN28_fin	70	ng/uL	AN28_fin	75.84	1.517	0.851	1.78	2.18		17.1429	yes		40 uL skin in 80 uL fin			yes	AN28_s_f	45 uL mit 62 ng/uL
Phoxinus sp.	fin clip	Blood&TissueKit_EtOH-stored_withProtK	2024-05-01	80	AN29_fin	63	ng/uL	AN29_fin	67.37	1.347	0.748	1.8	1.88		19.0476	yes					yes	AN29_fin	30 uL
Phoxinus sp.	fin clip	Blood&TissueKit_EtOH-stored_withProtK	2024-05-01	80	AN30_fin	77	ng/uL	AN30_fin	81	1.62	0.88	1.84	2.18		15.5844	yes					yes	AN30_fin	30 uL
Phoxinus sp.	fin clip	Blood&TissueKit_EtOH-stored_withProtK	2024-05-01	80	AN31_fin	70	ng/uL	AN31_fin	81.59	1.632	0.932	1.75	2.24		17.1429	yes					yes	AN31_fin	30 uL
Phoxinus sp.	fin clip	Blood&TissueKit_EtOH-stored_withProtK	2024-05-01	80	AN32_fin	43	ng/uL	AN32_fin	48.91	0.978	0.578	1.69	1.93		27.907	yes					yes	AN32_fin	40 uL
Phoxinus sp.	fin clip	Blood&TissueKit_EtOH-stored_withProtK	2024-05-01	80	AN33_fin	57	ng/uL	AN33_fin	62.34	1.247	0.716	1.74	2.01		21.0526	yes					yes	AN33_fin	30 uL
Phoxinus sp.	fin clip	Blood&TissueKit_EtOH-stored_withProtK	2024-05-01	80	AN34_fin	30	ng/uL	AN34_fin	35.74	0.715	0.431	1.66	1.31		40	yes					yes	AN34_fin	50 uL
Phoxinus sp.	fin clip	Blood&TissueKit_EtOH-stored_withProtK	2024-05-01	80	AN35_fin	47	ng/uL	AN35_fin	52.34	1.047	0.619	1.69	1.87		25.5319	yes					yes	AN35_fin	40 uL
